# Supplementary material for: How Lazy Are Pet Cats Really? Using Machine Learning and Accelerometry to Get a Glimpse into the Behaviour of Privately Owned Cats in Different Households
Source: Sensors (Basel). 2024 Apr 19;24(8):2623. doi: 10.3390/s24082623 (PMC11053832; doi:10.3390/s24082623)
Supplement: Supplementary file 1 [file sensors-24-02623-s001.zip]

Archive with 2 entries (2 files):
- sensors-2804436-supplementary/SM1 - Recruitment flyer.pdf
- sensors-2804436-supplementary/SM2 - Questionnaire.pdf
